# Supplementary material for: A Study Protocol for Developing a Pragmatic Aetiology-Based Silicosis Prevention and Elimination Approach in Southern Africa
Source: Methods Protoc. 2026 Jan 14;9(1):12. doi: 10.3390/mps9010012 (PMC12821596; doi:10.3390/mps9010012)
Supplement: Supplementary file 1 [file mps-09-00012-s001.zip]

Archive with 2 entries (2 files):
- mps-3672762 File S1  Informed consent form.pdf
- mps-3672762 File S2 Demographic assumptions and implications.pdf
